# Supplementary material for: Observation of SAM-VI Riboswitch Dynamics Using Single-Molecule FRET
Source: Biomolecules. 2025 Jun 9;15(6):841. doi: 10.3390/biom15060841 (PMC12190640; doi:10.3390/biom15060841)
Supplement: Supplementary file 1 [file biomolecules-15-00841-s001.zip]

Archive with 1 entries (1 files):
- biomolecules-3660045-supplementary.pdf
